# Supplementary material for: CRISPR/Cas9-Targeted Gene Editing of Allergenic Profilin-Encoding Lyc e1 in Tomato Fruit
Source: Plants (Basel). 2025 Dec 16;14(24):3837. doi: 10.3390/plants14243837 (PMC12736926; doi:10.3390/plants14243837)
Supplement: Supplementary file 1 [file plants-14-03837-s001.zip]

Archive with 1 entries (1 files):
- plants-4007489-supplementary.pdf
